# Supplementary material for: Flame-Retardant and Hydrophobic Cotton via Alkoxysilyl-Functionalized Polysiloxanes, Cyclosiloxanes, and POSS with Surface Thiol-Ene Dithiophosphate Grafting
Source: Materials (Basel). 2026 Jan 8;19(2):265. doi: 10.3390/ma19020265 (PMC12842728; doi:10.3390/ma19020265)
Supplement: Supplementary file 1 [file materials-19-00265-s001.zip]

Archive with 1 entries (1 files):
- materials-4046721-supplementary.pdf
